# Supplementary material for: [3+3]-Annulation of Cyclic Nitronates with Vinyl Diazoacetates: Diastereoselective Synthesis of Partially Saturated [1,2]Oxazino[2,3-b][1,2]oxazines and Their Base-Promoted Ring Contraction to Pyrrolo[1,2-b][1,2]oxazine Derivatives
Source: Molecules. 2023 Mar 28;28(7):3025. doi: 10.3390/molecules28073025 (PMC10096057; doi:10.3390/molecules28073025)
Supplement: Supplementary file 1 [file molecules-28-03025-s001.zip]

Archive with 1 entries (1 files):
- molecules-2279313-supplementary.pdf
